# Supplementary material for: Cultivable gut bacteria provide a pathway for adaptation of Chrysolina herbacea to Mentha aquatica volatiles
Source: BMC Plant Biol. 2017 Mar 2;17:30. doi: 10.1186/s12870-017-0986-6 (PMC5333409; doi:10.1186/s12870-017-0986-6)
Supplement: Supplementary file 2 — Relative abundance of Firmicutes, α- and γ-Proteobacteria 16S rRNA gene sequences in C. herbacea male and female guts as determined by real-time PCR using phylum/subphylum specific primer pairs. The file reports raw data (yellow background), data analysis and statistical processing from real-time PCR experiments. Samples #1, #2 and #3 represent biological triplicates. (XLSX 47 kb) [file 12870_2017_986_MOESM2_ESM.xlsx]

## Sheet: Foglio1
Firmicutes	Ct±SD	DCt (F-M)±SD	DDCt (F-M)±SD	Fold change (F-M)±SD
Female	12,719524±0,1629534	0,537684±0,377871302	0,141408±0,573603401	0,9066338929±0,5200482844
Male	12,18184±0,34092948
Gamma-Proteobacteria	Ct±SD	DCt (F-M)±SD	DDCt (F-M)±SD	Fold change (F-M)±SD
Female	24,690802±0,8363769	1,201072±1,009846388	0,804796±1,09819118	0,5724430192±0,6286518747
Male	23,48973±0,5659182
Alpha-Proteobacteria	Ct±SD	DCt (F-M)±SD	DDCt (F-M)±SD	Fold change (F-M)±SD
Female	10,081573±0,07743495	0,015474±0,501609739	(-)0,380802±0,661699681	1,3020654777±0,8615763112
Male	10,066099±0,49559677
Control	Ct±SD	DCt (F-M)±SD
Female	9,453485±0,42431438	0,396276±0,431548538
Male	9,057209±0,07868575
	Fold change (F-M)	Fold change (F-M) SD
Firmicutes	0.906634	0.520048
Gamma-Proteobacteria	0.572443	0.628652
Alpha-Proteobacteria	1.30207	0.861576
	Log2 Fold change (F-M)	Log2 Fold change (F-M) SD
Firmicutes	-0.141408	-0.943283
Gamma-Proteobacteria	-0.804796	-0.669667
Alpha-Proteobacteria	0.380802	-0.21495
Raw data (Ct):
Firmicutes	Sample #1	Sample #2	Sample #3
Female	12.681	12.8983	12.5793
Male	12.4184	12.336	11.7911
Gamma-Proteobacteria	Sample #1	Sample #2	Sample #3
Female	25.6207	24.4518	23.9999
Male	23.518	24.041	22.9102
Alpha-Proteobacteria	Sample #1	Sample #2	Sample #3
Female	9.94664	10.0085	10.1005
Male	9.6239	9.95966	10.5994
Control	Sample #1	Sample #2	Sample #3
Female	9.15409	9.2673	9.93906
Male	9.10336	8.96635	9.10191
